# Supplementary material for: Analysis of the Effect of the Tablet Matrix on the Polymorphism of Ibuprofen, Naproxen, and Naproxen Sodium in Commercially Available Pharmaceutical Formulations
Source: Methods Protoc. 2025 Sep 1;8(5):99. doi: 10.3390/mps8050099 (PMC12452562; doi:10.3390/mps8050099)
Supplement: Supplementary file 1 [file mps-08-00099-s001.zip]

Archive with 1 entries (1 files):
- mps-3754083-supplementary.pdf
